# Supplementary material for: Establishment and experimental validation of an immune miRNA signature for assessing prognosis and immune landscape of patients with colorectal cancer
Source: J Cell Mol Med. 2021 Jun 7;25(14):6874–86. doi: 10.1111/jcmm.16696 (PMC8278100; doi:10.1111/jcmm.16696)
Supplement: Supplementary file 4 — Table S1‐S3 [file JCMM-25-6874-s002.xlsx]

## Sheet: Table S1
Table S1. Details of baseline information in TCGA-CRC, GSE29622, and our cohort respectively.
	TCGA-CRC		GSE29622		Our Cohort
Patients (%)	689 (100)		65 (100)		40 (100)
Group (%)
Cancer	638 (92.6)		65 (100)		40 (100)
Ajacent	51 (7.4)		——		——
Age (%)
≤60	201 (31.2)		——		18 (45.0)
>60	437 (68.8)		——		22 (55.0)
Gender (%)
Female	298 (46.7)		25 (38.5)		16 (40.0)
Male	337 (52.8)		40 (61.5)		24 (60.0)
Not available	3 (0.5)		——		——
AJCC stage (%)
Stage I	108 (16.9)		7 (10.8)		——
Stage II	234 (36.7)		22 (33.8)		12 (30.0)
Stage III	183 (28.7)		18 (27.7)		28 (70.0)
Stage IV	89 (13.9)		18 (27.7)		——
Not available	24 (3.8)		——		——
Microsatellite instability (%)
MSS	107 (16.8)		——		——
MSI	14 (2.2)		——		——
Not available	517 (81.0)		——		——
Status (%)
Alive	504 (79.0)		40 (61.5)		30 (75.0)
Dead	131 (20.5)		25 (38.5)		10 (25.0)
Not available	3 (0.5)		——		——

## Sheet: Table S2
Table S2. Immune-associated miRNAs identified by ImmuMiRNA pipeline in CRC.
miRNA_ID	miRNA_name	pathway	pval	padj	ES	NES	nMoreExtreme	size	sigValue
MIMAT0000086	hsa-miR-29a-3p	TCRsignalingPathway	0.00185874	0.0166016	0.479463	1.64383	0	88	0.996283
MIMAT0000086	hsa-miR-29a-3p	BCRSignalingPathway	0.00195312	0.0166016	0.557158	1.8029	0	63	0.996094
MIMAT0000088	hsa-miR-30a-3p	TGFb_Family_Member	0.00126263	0.0107323	0.743772	1.6921	0	29	0.997475
MIMAT0000088	hsa-miR-30a-3p	Cytokine_Receptors	0.00100604	0.0107323	0.54272	1.508	0	265	0.997988
MIMAT0000099	hsa-miR-101-3p	TNF_Family_Members_Receptors	0.0018622	0.0316574	0.743477	1.81355	0	18	0.996276
MIMAT0000242	hsa-miR-129-5p	Cytokine_Receptors	0.000999001	0.016983	0.539025	1.38187	0	265	0.998002
MIMAT0000245	hsa-miR-30d-5p	TGFb_Family_Member_Receptor	0.0015949	0.0271132	0.841054	1.79879	0	12	0.99681
MIMAT0000250	hsa-miR-139-5p	Cytokine_Receptors	0.001	0.017	0.630022	1.66958	0	265	0.998
MIMAT0000250	hsa-miR-139-5p	TGFb_Family_Member	0.0023015	0.0195627	0.733134	1.69242	1	29	0.995397
MIMAT0000269	hsa-miR-212-3p	Antigen_Processing_and_Presentation	0.00117925	0.0200472	0.499438	1.65834	0	115	0.997642
MIMAT0000273	hsa-miR-216a-5p	Cytokine_Receptors	0.001001	0.0102171	0.455409	1.39986	0	265	0.997998
MIMAT0000273	hsa-miR-216a-5p	TGFb_Family_Member_Receptor	0.00127714	0.0102171	0.806761	1.71454	0	12	0.997446
MIMAT0000318	hsa-miR-200b-3p	NaturalKiller_Cell_Cytotoxicity	0.00156006	0.0148862	0.470296	1.59486	0	107	0.99688
MIMAT0000318	hsa-miR-200b-3p	Interleukins_Receptor	0.00175131	0.0148862	0.592881	1.66373	0	37	0.996497
MIMAT0000414	hsa-let-7g-5p	TCRsignalingPathway	0.0019084	0.0324427	0.490078	1.76181	0	88	0.996183
MIMAT0000418	hsa-miR-23b-3p	Cytokines	0.00163399	0.0100236	0.388211	1.53104	0	342	0.996732
MIMAT0000418	hsa-miR-23b-3p	TGFb_Family_Member	0.00187617	0.0100236	0.672917	1.8466	0	29	0.996248
MIMAT0000418	hsa-miR-23b-3p	Cytokine_Receptors	0.00163934	0.0100236	0.476099	1.837	0	265	0.996721
MIMAT0000419	hsa-miR-27b-3p	Cytokine_Receptors	0.00201613	0.0171371	0.407448	1.73322	0	265	0.995968
MIMAT0000430	hsa-miR-138-5p	TNF_Family_Members_Receptors	0.00248139	0.0105721	0.82011	2.17493	0	18	0.995037
MIMAT0000435	hsa-miR-143-3p	Cytokines	0.000999001	0.016983	0.514415	1.36723	0	342	0.998002
MIMAT0000442	hsa-miR-9-3p	BCRSignalingPathway	0.00100806	0.0171371	0.587423	1.54204	0	63	0.997984
MIMAT0000443	hsa-miR-125a-5p	Cytokine_Receptors	0.00202634	0.0292096	0.447256	1.4249	1	265	0.995947
MIMAT0000449	hsa-miR-146a-5p	Interferons	0.00200803	0.0128496	0.993225	1.47713	0	2	0.995984
MIMAT0000451	hsa-miR-150-5p	Antigen_Processing_and_Presentation	0.00136054	0.00365749	0.674815	1.88091	0	115	0.997279
MIMAT0000451	hsa-miR-150-5p	BCRSignalingPathway	0.00151515	0.00365749	0.796	2.03529	0	63	0.99697
MIMAT0000451	hsa-miR-150-5p	Interleukins_Receptor	0.00159236	0.00365749	0.850692	2.02942	0	37	0.996815
MIMAT0000451	hsa-miR-150-5p	Antimicrobials	0.00114286	0.00365749	0.534938	1.67116	0	390	0.997714
MIMAT0000451	hsa-miR-150-5p	TCRsignalingPathway	0.00140845	0.00365749	0.831778	2.25406	0	88	0.997183
MIMAT0000451	hsa-miR-150-5p	Cytokine_Receptors	0.00117371	0.00365749	0.560439	1.71138	0	265	0.997653
MIMAT0000451	hsa-miR-150-5p	TNF_Family_Members_Receptors	0.00172117	0.00365749	0.842927	1.77075	0	18	0.996558
MIMAT0000451	hsa-miR-150-5p	NaturalKiller_Cell_Cytotoxicity	0.00137931	0.00365749	0.777469	2.14912	0	107	0.997241
MIMAT0000460	hsa-miR-194-5p	TCRsignalingPathway	0.00224215	0.0162369	0.543218	1.78249	0	88	0.995516
MIMAT0000461	hsa-miR-195-5p	BCRSignalingPathway	0.00138122	0.00782689	0.597472	1.72217	0	63	0.997238
MIMAT0000461	hsa-miR-195-5p	Cytokine_Receptors	0.00109649	0.00782689	0.517669	1.73292	0	265	0.997807
MIMAT0000461	hsa-miR-195-5p	Cytokines	0.00107181	0.00782689	0.442288	1.50204	0	342	0.997856
MIMAT0000462	hsa-miR-206	Interleukins	0.00243309	0.0118384	0.890047	2.43053	0	29	0.995134
MIMAT0000646	hsa-miR-155-5p	Antigen_Processing_and_Presentation	0.00229885	0.00634092	0.715936	2.35422	0	115	0.995402
MIMAT0000646	hsa-miR-155-5p	Interferons	0.00204082	0.00634092	0.992224	1.4264	0	2	0.995918
MIMAT0000646	hsa-miR-155-5p	NaturalKiller_Cell_Cytotoxicity	0.00228833	0.00634092	0.694213	2.24662	0	107	0.995423
MIMAT0000646	hsa-miR-155-5p	BCRSignalingPathway	0.00228311	0.00634092	0.585057	1.74818	0	63	0.995434
MIMAT0000646	hsa-miR-155-5p	TCRsignalingPathway	0.00228833	0.00634092	0.720311	2.25936	0	88	0.995423
MIMAT0000646	hsa-miR-155-5p	Interleukins_Receptor	0.00232558	0.00634092	0.706403	1.93652	0	37	0.995349
MIMAT0000681	hsa-miR-29c-3p	BCRSignalingPathway	0.0011655	0.00475524	0.783682	2.06891	0	63	0.997669
MIMAT0000681	hsa-miR-29c-3p	Cytokine_Receptors	0.0010101	0.00475524	0.538624	1.59728	0	265	0.99798
MIMAT0000681	hsa-miR-29c-3p	NaturalKiller_Cell_Cytotoxicity	0.00107991	0.00475524	0.623437	1.76243	0	107	0.99784
MIMAT0000681	hsa-miR-29c-3p	TNF_Family_Members_Receptors	0.0013986	0.00475524	0.817285	1.78811	0	18	0.997203
MIMAT0000681	hsa-miR-29c-3p	TCRsignalingPathway	0.00111111	0.00475524	0.677481	1.86187	0	88	0.997778
MIMAT0000691	hsa-miR-130b-3p	Interferons	0.00214592	0.0182403	0.989917	1.47719	0	2	0.995708
MIMAT0000693	hsa-miR-30e-3p	BCRSignalingPathway	0.00159744	0.00905218	0.580803	1.89051	0	63	0.996805
MIMAT0000693	hsa-miR-30e-3p	NaturalKiller_Cell_Cytotoxicity	0.00153846	0.00905218	0.593263	2.09162	0	107	0.996923
MIMAT0000693	hsa-miR-30e-3p	TCRsignalingPathway	0.00153374	0.00905218	0.593269	2.044	0	88	0.996933
MIMAT0000731	hsa-miR-378a-5p	TCRsignalingPathway	0.00153139	0.0198598	0.552585	1.7849	0	88	0.996937
MIMAT0000732	hsa-miR-378a-3p	TCRsignalingPathway	0.00132626	0.0225464	0.560288	1.73247	0	88	0.997347
MIMAT0000751	hsa-miR-330-3p	NaturalKiller_Cell_Cytotoxicity	0.00232288	0.0197445	0.512599	1.69905	1	107	0.995354
MIMAT0000751	hsa-miR-330-3p	TCRsignalingPathway	0.00120192	0.0197445	0.557392	1.8068	0	88	0.997596
MIMAT0001627	hsa-miR-433-3p	TGFb_Family_Member	0.00163934	0.0105263	0.658016	1.86879	0	29	0.996721
MIMAT0001631	hsa-miR-451a	Interleukins	0.00246305	0.0131579	0.830642	2.30423	0	29	0.995074
MIMAT0002814	hsa-miR-432-5p	TGFb_Family_Member	0.00141443	0.0240453	0.668607	1.73981	0	29	0.997171
MIMAT0002820	hsa-miR-497-5p	Cytokine_Receptors	0.00134228	0.0222513	0.533211	2.0951	0	265	0.997315
MIMAT0002875	hsa-miR-504-5p	Cytokine_Receptors	0.000999001	0.015984	0.46388	1.4947	0	265	0.998002
MIMAT0003238	hsa-miR-573	Antigen_Processing_and_Presentation	0.0017762	0.0216285	0.553382	1.89601	0	115	0.996448
MIMAT0003297	hsa-miR-628-3p	Antimicrobials	0.00106157	0.00699588	0.388476	1.43272	0	390	0.997877
MIMAT0003297	hsa-miR-628-3p	Antigen_Processing_and_Presentation	0.00120627	0.00699588	0.527062	1.7673	0	115	0.997587
MIMAT0003297	hsa-miR-628-3p	NaturalKiller_Cell_Cytotoxicity	0.00123457	0.00699588	0.570231	1.88788	0	107	0.997531
MIMAT0003302	hsa-miR-632	Chemokine_Receptors	0.00124069	0.00696008	0.636432	1.8297	0	41	0.997519
MIMAT0003302	hsa-miR-632	TCRsignalingPathway	0.00112486	0.00696008	0.51786	1.63997	0	88	0.99775
MIMAT0003302	hsa-miR-632	Antimicrobials	0.00201207	0.00696008	0.390645	1.38053	1	390	0.995976
MIMAT0003302	hsa-miR-632	Cytokine_Receptors	0.00204708	0.00696008	0.389757	1.34975	1	265	0.995906
MIMAT0003302	hsa-miR-632	NaturalKiller_Cell_Cytotoxicity	0.00109051	0.00696008	0.505799	1.64806	0	107	0.997819
MIMAT0003313	hsa-miR-643	TCRsignalingPathway	0.00106383	0.0170213	0.548086	1.77639	0	88	0.997872
MIMAT0003322	hsa-miR-652-3p	TCRsignalingPathway	0.00239808	0.0407674	0.544486	1.67386	1	88	0.995204
MIMAT0003393	hsa-miR-425-5p	Interleukins	0.00246914	0.0209877	0.723718	2.11105	0	29	0.995062
MIMAT0004485	hsa-let-7e-3p	Cytokines	0.0020141	0.0171198	0.416344	1.2957	1	342	0.995972
MIMAT0004485	hsa-let-7e-3p	Cytokine_Receptors	0.00101523	0.0171198	0.442489	1.36518	0	265	0.99797
MIMAT0004498	hsa-miR-25-5p	NaturalKiller_Cell_Cytotoxicity	0.00246305	0.00837438	0.524726	1.99113	0	107	0.995074
MIMAT0004498	hsa-miR-25-5p	Antigen_Processing_and_Presentation	0.00239808	0.00837438	0.482987	1.84378	0	115	0.995204
MIMAT0004498	hsa-miR-25-5p	TCRsignalingPathway	0.00243902	0.00837438	0.51646	1.90695	0	88	0.995122
MIMAT0004501	hsa-miR-27a-5p	TCRsignalingPathway	0.00225734	0.00805687	0.643763	2.14293	0	88	0.995485
MIMAT0004501	hsa-miR-27a-5p	Antimicrobials	0.00233645	0.00805687	0.411151	1.63413	0	390	0.995327
MIMAT0004501	hsa-miR-27a-5p	Cytokines	0.00236967	0.00805687	0.36233	1.42275	0	342	0.995261
MIMAT0004501	hsa-miR-27a-5p	Cytokine_Receptors	0.00232558	0.00805687	0.401276	1.53083	0	265	0.995349
MIMAT0004501	hsa-miR-27a-5p	NaturalKiller_Cell_Cytotoxicity	0.00223714	0.00805687	0.487124	1.65578	0	107	0.995526
MIMAT0004502	hsa-miR-28-3p	Cytokine_Receptors	0.0011976	0.0203593	0.491624	1.80344	0	265	0.997605
MIMAT0004543	hsa-miR-192-3p	Cytokine_Receptors	0.00246305	0.0186097	0.384183	1.43188	0	265	0.995074
MIMAT0004543	hsa-miR-192-3p	TCRsignalingPathway	0.0021692	0.0186097	0.589502	1.93928	0	88	0.995662
MIMAT0004588	hsa-miR-27b-5p	Antigen_Processing_and_Presentation	0.00224719	0.0127341	0.504253	1.88122	0	115	0.995506
MIMAT0004588	hsa-miR-27b-5p	NaturalKiller_Cell_Cytotoxicity	0.00219298	0.0127341	0.574783	2.13419	0	107	0.995614
MIMAT0004588	hsa-miR-27b-5p	TCRsignalingPathway	0.00222222	0.0127341	0.589337	2.13508	0	88	0.995556
MIMAT0004589	hsa-miR-30b-3p	TNF_Family_Members_Receptors	0.00218818	0.0371991	0.696568	1.82765	0	18	0.995624
MIMAT0004601	hsa-miR-145-3p	Cytokines	0.00213675	0.0138436	0.43355	1.45577	1	342	0.995726
MIMAT0004610	hsa-miR-150-3p	Antigen_Processing_and_Presentation	0.00208768	0.00406213	0.670255	2.30268	0	115	0.995825
MIMAT0004610	hsa-miR-150-3p	BCRSignalingPathway	0.00212766	0.00406213	0.655368	2.04745	0	63	0.995745
MIMAT0004610	hsa-miR-150-3p	Cytokine_Receptors	0.00215054	0.00406213	0.441616	1.68774	0	265	0.995699
MIMAT0004610	hsa-miR-150-3p	Antimicrobials	0.00206612	0.00406213	0.445929	1.77515	0	390	0.995868
MIMAT0004610	hsa-miR-150-3p	NaturalKiller_Cell_Cytotoxicity	0.00206186	0.00406213	0.683606	2.32751	0	107	0.995876
MIMAT0004610	hsa-miR-150-3p	Chemokine_Receptors	0.00204082	0.00406213	0.624282	1.81777	0	41	0.995918
MIMAT0004610	hsa-miR-150-3p	TNF_Family_Members_Receptors	0.00209644	0.00406213	0.829683	1.98163	0	18	0.995807
MIMAT0004610	hsa-miR-150-3p	Interleukins_Receptor	0.00199601	0.00406213	0.688937	1.98147	0	37	0.996008
MIMAT0004610	hsa-miR-150-3p	TCRsignalingPathway	0.00209205	0.00406213	0.736547	2.42449	0	88	0.995816
MIMAT0004615	hsa-miR-195-3p	Cytokine_Receptors	0.001	0.016	0.522228	1.6057	0	265	0.998
MIMAT0004671	hsa-miR-194-3p	NaturalKiller_Cell_Cytotoxicity	0.00160772	0.0136876	0.547676	1.76879	0	107	0.996785
MIMAT0004671	hsa-miR-194-3p	TCRsignalingPathway	0.00161031	0.0136876	0.649948	2.05131	0	88	0.996779
MIMAT0004689	hsa-miR-377-5p	Cytokines	0.00207469	0.0117566	0.372165	1.58781	0	342	0.995851
MIMAT0004690	hsa-miR-379-3p	TGFb_Family_Member	0.00173913	0.0119382	0.650895	1.79699	0	29	0.996522
MIMAT0004694	hsa-miR-342-5p	Antigen_Processing_and_Presentation	0.00176991	0.00483779	0.541743	1.92525	0	115	0.99646
MIMAT0004694	hsa-miR-342-5p	Antimicrobials	0.00169492	0.00483779	0.431304	1.75265	0	390	0.99661
MIMAT0004694	hsa-miR-342-5p	TCRsignalingPathway	0.00173611	0.00483779	0.704746	2.41658	0	88	0.996528
MIMAT0004694	hsa-miR-342-5p	Interferons	0.00199203	0.00483779	0.994933	1.45465	0	2	0.996016
MIMAT0004694	hsa-miR-342-5p	Interleukins_Receptor	0.00185874	0.00483779	0.668246	1.95685	0	37	0.996283
MIMAT0004694	hsa-miR-342-5p	NaturalKiller_Cell_Cytotoxicity	0.00175131	0.00483779	0.633931	2.23915	0	107	0.996497
MIMAT0004694	hsa-miR-342-5p	Cytokine_Receptors	0.0016835	0.00483779	0.406739	1.59892	0	265	0.996633
MIMAT0004762	hsa-miR-486-3p	NaturalKiller_Cell_Cytotoxicity	0.00203666	0.00705394	0.6635	2.41135	0	107	0.995927
MIMAT0004762	hsa-miR-486-3p	Antigen_Processing_and_Presentation	0.00203666	0.00705394	0.543733	1.99895	0	115	0.995927
MIMAT0004762	hsa-miR-486-3p	Antimicrobials	0.00196078	0.00705394	0.415191	1.76073	0	390	0.996078
MIMAT0004762	hsa-miR-486-3p	TCRsignalingPathway	0.00207469	0.00705394	0.673525	2.37117	0	88	0.995851
MIMAT0004762	hsa-miR-486-3p	Interleukins_Receptor	0.00201207	0.00705394	0.610331	1.83166	0	37	0.995976
MIMAT0004800	hsa-miR-550a-5p	Antigen_Processing_and_Presentation	0.00145349	0.0247093	0.495179	1.71918	0	115	0.997093
MIMAT0004811	hsa-miR-33b-3p	Interleukins	0.00221729	0.0129969	0.623005	1.78953	0	29	0.995565
MIMAT0004811	hsa-miR-33b-3p	NaturalKiller_Cell_Cytotoxicity	0.00229358	0.0129969	0.522741	1.90041	0	107	0.995413
MIMAT0004811	hsa-miR-33b-3p	TCRsignalingPathway	0.00226244	0.0129969	0.48242	1.7008	0	88	0.995475
MIMAT0004911	hsa-miR-874-3p	Cytokine_Receptors	0.0021254	0.0337302	0.402447	1.41875	1	265	0.995749
MIMAT0004920	hsa-miR-541-3p	Cytokine_Receptors	0.00142248	0.0162835	0.386924	1.5294	0	265	0.997155
MIMAT0005583	hsa-miR-1228-3p	TCRsignalingPathway	0.001221	0.020757	0.466821	1.6024	0	88	0.997558
MIMAT0005875	hsa-miR-548j-5p	TCRsignalingPathway	0.00125786	0.0117241	0.527806	1.71592	0	88	0.997484
MIMAT0005875	hsa-miR-548j-5p	NaturalKiller_Cell_Cytotoxicity	0.00249377	0.0117241	0.484318	1.61071	1	107	0.995012
MIMAT0005919	hsa-miR-548o-3p	Interleukins	0.00238663	0.0274415	0.639768	1.94938	0	29	0.995227
MIMAT0005929	hsa-miR-1275	Cytokine_Receptors	0.00214823	0.0365199	0.418178	1.47342	1	265	0.995704
MIMAT0005942	hsa-miR-1288-3p	Antimicrobials	0.00154083	0.0146048	0.342968	1.4326	0	390	0.996918
MIMAT0005942	hsa-miR-1288-3p	NaturalKiller_Cell_Cytotoxicity	0.00171821	0.0146048	0.556756	2.00404	0	107	0.996564
MIMAT0005949	hsa-miR-664a-3p	Cytokine_Receptors	0.00235849	0.0200472	0.433623	1.72383	0	265	0.995283
MIMAT0011161	hsa-miR-2116-3p	NaturalKiller_Cell_Cytotoxicity	0.00189394	0.032197	0.466832	1.72609	0	107	0.996212
MIMAT0014987	hsa-miR-548s	Interleukins_Receptor	0.00248139	0.012574	0.585914	1.87022	0	37	0.995037
MIMAT0014994	hsa-miR-3130-3p	NaturalKiller_Cell_Cytotoxicity	0.0013587	0.015011	0.51099	1.82371	0	107	0.997283
MIMAT0015053	hsa-miR-3176	Interleukins	0.00232019	0.0144681	0.651035	1.91768	0	29	0.99536
MIMAT0015077	hsa-miR-3193	Interleukins	0.00194932	0.0331384	0.769339	2.17617	0	29	0.996101
MIMAT0016847	hsa-miR-378c	Cytokine_Receptors	0.001002	0.0170341	0.503554	1.51157	0	265	0.997996
MIMAT0017987	hsa-miR-3610	Interleukins	0.00235294	0.0115804	0.558133	1.6252	0	29	0.995294
MIMAT0017992	hsa-miR-3614-5p	Antigen_Processing_and_Presentation	0.00133333	0.00765766	0.552119	1.81756	0	115	0.997333
MIMAT0017992	hsa-miR-3614-5p	NaturalKiller_Cell_Cytotoxicity	0.00135135	0.00765766	0.539018	1.75566	0	107	0.997297
MIMAT0017992	hsa-miR-3614-5p	Antimicrobials	0.0011236	0.00765766	0.44111	1.61198	0	390	0.997753
MIMAT0018101	hsa-miR-3677-3p	Antigen_Processing_and_Presentation	0.00199601	0.0181624	0.562114	1.92824	0	115	0.996008
MIMAT0018119	hsa-miR-3690	TCRsignalingPathway	0.00129199	0.0109819	0.496744	1.72448	0	88	0.997416
MIMAT0018119	hsa-miR-3690	NaturalKiller_Cell_Cytotoxicity	0.00126103	0.0109819	0.481642	1.72188	0	107	0.997478
MIMAT0018191	hsa-miR-3917	TNF_Family_Members_Receptors	0.00172414	0.00488506	0.729304	1.78157	0	18	0.996552
MIMAT0018191	hsa-miR-3917	Antimicrobials	0.00121655	0.00488506	0.47773	1.86604	0	390	0.997567
MIMAT0018191	hsa-miR-3917	Antigen_Processing_and_Presentation	0.00139276	0.00488506	0.62539	2.1581	0	115	0.997214
MIMAT0018191	hsa-miR-3917	Interleukins_Receptor	0.00160772	0.00488506	0.636554	1.80267	0	37	0.996785
MIMAT0018191	hsa-miR-3917	TCRsignalingPathway	0.00144092	0.00488506	0.61681	2.0465	0	88	0.997118
MIMAT0018191	hsa-miR-3917	NaturalKiller_Cell_Cytotoxicity	0.00140845	0.00488506	0.612296	2.10551	0	107	0.997183
MIMAT0018197	hsa-miR-3922-3p	Interferons	0.00236407	0.0401891	0.991744	1.50164	0	2	0.995272
MIMAT0018356	hsa-miR-3940-3p	Interferons	0.00185874	0.0105328	0.985515	1.42116	0	2	0.996283
MIMAT0018356	hsa-miR-3940-3p	Antimicrobials	0.00126582	0.0105328	0.405501	1.64332	0	390	0.997468
MIMAT0018356	hsa-miR-3940-3p	NaturalKiller_Cell_Cytotoxicity	0.00147929	0.0105328	0.584367	2.07639	0	107	0.997041
MIMAT0018975	hsa-miR-4453	Antimicrobials	0.0023753	0.010095	0.42681	1.77511	0	390	0.995249
MIMAT0018975	hsa-miR-4453	Antigen_Processing_and_Presentation	0.00220751	0.010095	0.544779	1.96348	0	115	0.995585
MIMAT0018975	hsa-miR-4453	TCRsignalingPathway	0.00219298	0.010095	0.50995	1.75868	0	88	0.995614
MIMAT0018975	hsa-miR-4453	NaturalKiller_Cell_Cytotoxicity	0.00218341	0.010095	0.537814	1.92074	0	107	0.995633
MIMAT0019696	hsa-miR-4638-3p	Antigen_Processing_and_Presentation	0.00188679	0.0160377	0.498378	1.74603	0	115	0.996226
MIMAT0019696	hsa-miR-4638-3p	Antimicrobials	0.00161031	0.0160377	0.353717	1.42201	0	390	0.996779
MIMAT0019841	hsa-miR-4724-5p	Antigen_Processing_and_Presentation	0.00246305	0.0239437	0.539011	1.88965	0	115	0.995074
MIMAT0019948	hsa-miR-4784	Antigen_Processing_and_Presentation	0.00176056	0.0103155	0.424328	1.57157	0	115	0.996479
MIMAT0021017	hsa-miR-4999-5p	Interleukins	0.0021322	0.018319	0.707406	2.21412	0	29	0.995736
MIMAT0021017	hsa-miR-4999-5p	Interleukins_Receptor	0.00215517	0.018319	0.633835	2.08728	0	37	0.99569
MIMAT0021020	hsa-miR-5000-3p	Antigen_Processing_and_Presentation	0.00176367	0.0139918	0.546495	1.94184	0	115	0.996473
MIMAT0021021	hsa-miR-5001-5p	Antigen_Processing_and_Presentation	0.00129702	0.00743657	0.573473	2.0396	0	115	0.997406
MIMAT0021021	hsa-miR-5001-5p	Antimicrobials	0.0010929	0.00743657	0.358037	1.42972	0	390	0.997814
MIMAT0021021	hsa-miR-5001-5p	NaturalKiller_Cell_Cytotoxicity	0.00131234	0.00743657	0.523555	1.84568	0	107	0.997375
MIMAT0021083	hsa-miR-5091	TCRsignalingPathway	0.00189753	0.0322581	0.450198	1.70196	0	88	0.996205
MIMAT0022272	hsa-miR-664b-3p	Cytokine_Receptors	0.00108814	0.0184984	0.438458	1.57866	0	265	0.997824
MIMAT0022287	hsa-miR-5586-5p	TCRsignalingPathway	0.00243309	0.00856423	0.601284	2.14488	0	88	0.995134
MIMAT0022287	hsa-miR-5586-5p	Interleukins_Receptor	0.00218341	0.00856423	0.643244	1.95262	0	37	0.995633
MIMAT0022496	hsa-miR-5703	Antimicrobials	0.00222717	0.00631032	0.42573	1.86584	0	390	0.995546
MIMAT0022496	hsa-miR-5703	NaturalKiller_Cell_Cytotoxicity	0.00222717	0.00631032	0.484684	1.82252	0	107	0.995546
MIMAT0022496	hsa-miR-5703	Chemokines	0.0021322	0.00631032	0.464625	1.69907	0	87	0.995736
MIMAT0022496	hsa-miR-5703	Interleukins	0.00207039	0.00631032	0.79861	2.3696	0	29	0.995859
MIMAT0022496	hsa-miR-5703	TCRsignalingPathway	0.00212766	0.00631032	0.644472	2.36356	0	88	0.995745
MIMAT0022496	hsa-miR-5703	Interleukins_Receptor	0.00203252	0.00631032	0.629412	1.98953	0	37	0.995935
MIMAT0022500	hsa-miR-5706	Antigen_Processing_and_Presentation	0.00220751	0.00796253	0.526194	2.01132	0	115	0.995585
MIMAT0022500	hsa-miR-5706	TCRsignalingPathway	0.00208768	0.00796253	0.560256	2.0458	0	88	0.995825
MIMAT0022500	hsa-miR-5706	Antimicrobials	0.00234192	0.00796253	0.33548	1.47732	0	390	0.995316
MIMAT0022500	hsa-miR-5706	Interleukins_Receptor	0.00204082	0.00796253	0.607942	1.90886	0	37	0.995918
MIMAT0022500	hsa-miR-5706	NaturalKiller_Cell_Cytotoxicity	0.00212314	0.00796253	0.608612	2.30929	0	107	0.995754
MIMAT0022695	hsa-miR-212-5p	Interleukins	0.00198413	0.0168651	0.620489	1.87651	0	29	0.996032
MIMAT0022721	hsa-miR-1247-3p	Cytokines	0.00213675	0.0363248	0.409457	1.63202	0	342	0.995726
MIMAT0022975	hsa-miR-3934-3p	NaturalKiller_Cell_Cytotoxicity	0.00143678	0.0244253	0.559457	1.899	0	107	0.997126
MIMAT0024598	hsa-miR-6125	NaturalKiller_Cell_Cytotoxicity	0.00152439	0.0259146	0.447432	1.6802	0	107	0.996951
MIMAT0025851	hsa-miR-6720-3p	Chemokine_Receptors	0.00237248	0.0201661	0.636456	1.76001	1	41	0.995255
MIMAT0025851	hsa-miR-6720-3p	Cytokine_Receptors	0.00101729	0.017294	0.484712	1.62926	0	265	0.997965
MIMAT0027541	hsa-miR-6820-3p	Interleukins	0.00157978	0.0130119	0.715531	2.00052	0	29	0.99684
MIMAT0027541	hsa-miR-6820-3p	Antimicrobials	0.00111607	0.0130119	0.358222	1.45626	0	390	0.997768
MIMAT0027541	hsa-miR-6820-3p	Cytokines	0.00229621	0.0130119	0.350093	1.41191	1	342	0.995408
MIMAT0027587	hsa-miR-6842-3p	NaturalKiller_Cell_Cytotoxicity	0.00116279	0.0197674	0.532414	1.7523	0	107	0.997674
MIMAT0030017	hsa-miR-7702	Antigen_Processing_and_Presentation	0.00193424	0.00586611	0.793292	2.54109	0	115	0.996132
MIMAT0030017	hsa-miR-7702	NaturalKiller_Cell_Cytotoxicity	0.00194932	0.00586611	0.731804	2.31631	0	107	0.996101
MIMAT0030017	hsa-miR-7702	TCRsignalingPathway	0.00202429	0.00586611	0.684422	2.0867	0	88	0.995951
MIMAT0030017	hsa-miR-7702	Antimicrobials	0.00191205	0.00586611	0.527102	1.91999	0	390	0.996176
MIMAT0030017	hsa-miR-7702	Interleukins_Receptor	0.00207039	0.00586611	0.745057	2.01832	0	37	0.995859

## Sheet: Table S3
Table S3. Univariate Cox regression analysis of 97 immune-associated miRNAs.
miRNA_ID	miRNA_name	HR	HR.95L	HR.95H	P-value
MIMAT0000086	hsa-miR-29a-3p	1.12799	0.909544	1.3989	0.272791
MIMAT0000088	hsa-miR-30a-3p	1.01111	0.806239	1.26805	0.923783
MIMAT0000099	hsa-miR-101-3p	1.16342	0.921473	1.46889	0.203209
MIMAT0000242	hsa-miR-129-5p	0.991307	0.808292	1.21576	0.933182
MIMAT0000245	hsa-miR-30d-5p	1.00758	0.778949	1.30331	0.954156
MIMAT0000250	hsa-miR-139-5p	1.07899	0.887974	1.31109	0.444417
MIMAT0000269	hsa-miR-212-3p	0.945583	0.776255	1.15185	0.578362
MIMAT0000273	hsa-miR-216a-5p	1.35812	1.09211	1.68892	0.00591957
MIMAT0000318	hsa-miR-200b-3p	0.848787	0.709211	1.01583	0.0736808
MIMAT0000414	hsa-let-7g-5p	1.11273	0.865938	1.42987	0.40377
MIMAT0000418	hsa-miR-23b-3p	1.06195	0.812517	1.38797	0.659898
MIMAT0000419	hsa-miR-27b-3p	0.978922	0.788518	1.2153	0.846931
MIMAT0000430	hsa-miR-138-5p	0.782462	0.541642	1.13035	0.191183
MIMAT0000435	hsa-miR-143-3p	1.00561	0.84617	1.1951	0.949314
MIMAT0000442	hsa-miR-9-3p	1.17229	0.872412	1.57523	0.291659
MIMAT0000443	hsa-miR-125a-5p	1.25107	1.01427	1.54314	0.0364077
MIMAT0000449	hsa-miR-146a-5p	0.876545	0.74519	1.03105	0.111663
MIMAT0000451	hsa-miR-150-5p	1.04803	0.902928	1.21645	0.537236
MIMAT0000460	hsa-miR-194-5p	0.944349	0.781263	1.14148	0.553873
MIMAT0000461	hsa-miR-195-5p	1.02647	0.842813	1.25015	0.795044
MIMAT0000462	hsa-miR-206	0.822222	0.662204	1.02091	0.0762977
MIMAT0000646	hsa-miR-155-5p	1.04715	0.868801	1.26212	0.628633
MIMAT0000681	hsa-miR-29c-3p	1.15359	0.953154	1.39617	0.142307
MIMAT0000691	hsa-miR-130b-3p	0.964454	0.780463	1.19182	0.737535
MIMAT0000693	hsa-miR-30e-3p	0.702133	0.512462	0.962005	0.0277319
MIMAT0000731	hsa-miR-378a-5p	0.908906	0.743832	1.11061	0.350294
MIMAT0000732	hsa-miR-378a-3p	0.852388	0.699819	1.03822	0.112463
MIMAT0000751	hsa-miR-330-3p	0.700516	0.515586	0.951775	0.022845
MIMAT0001627	hsa-miR-433-3p	1.04888	0.815254	1.34946	0.710473
MIMAT0001631	hsa-miR-451a	0.878414	0.770223	1.0018	0.0532211
MIMAT0002814	hsa-miR-432-5p	0.939764	0.751264	1.17556	0.586503
MIMAT0002820	hsa-miR-497-5p	1.15528	0.936758	1.42479	0.177244
MIMAT0002875	hsa-miR-504-5p	1.05656	0.779098	1.43285	0.723339
MIMAT0003238	hsa-miR-573	0.798149	0.59588	1.06908	0.13053
MIMAT0003297	hsa-miR-628-3p	0.934534	0.702121	1.24388	0.642583
MIMAT0003302	hsa-miR-632	1.00766	0.707182	1.43581	0.96631
MIMAT0003313	hsa-miR-643	0.983759	0.647207	1.49532	0.938903
MIMAT0003322	hsa-miR-652-3p	1.09283	0.889828	1.34213	0.397197
MIMAT0003393	hsa-miR-425-5p	0.917469	0.778729	1.08093	0.303148
MIMAT0004485	hsa-let-7e-3p	1.1673	0.960868	1.41808	0.119248
MIMAT0004498	hsa-miR-25-5p	0.907874	0.660204	1.24845	0.552075
MIMAT0004501	hsa-miR-27a-5p	0.830814	0.701793	0.983556	0.031356
MIMAT0004502	hsa-miR-28-3p	0.92256	0.606773	1.40269	0.706144
MIMAT0004543	hsa-miR-192-3p	0.904215	0.758277	1.07824	0.262221
MIMAT0004588	hsa-miR-27b-5p	1.02815	0.799047	1.32295	0.829094
MIMAT0004589	hsa-miR-30b-3p	1.0339	0.820584	1.30266	0.77738
MIMAT0004601	hsa-miR-145-3p	1.18315	0.98158	1.42611	0.0775868
MIMAT0004610	hsa-miR-150-3p	1.03681	0.843722	1.27409	0.731003
MIMAT0004615	hsa-miR-195-3p	1.04185	0.792656	1.36937	0.768821
MIMAT0004671	hsa-miR-194-3p	0.790559	0.682382	0.915886	0.00174658
MIMAT0004689	hsa-miR-377-5p	0.877136	0.674307	1.14098	0.328552
MIMAT0004690	hsa-miR-379-3p	1.07544	0.777275	1.48797	0.660653
MIMAT0004694	hsa-miR-342-5p	1.07926	0.812586	1.43345	0.598364
MIMAT0004762	hsa-miR-486-3p	0.992023	0.709873	1.38632	0.962588
MIMAT0004800	hsa-miR-550a-5p	1.00696	0.797287	1.27178	0.953559
MIMAT0004811	hsa-miR-33b-3p	0.704513	0.522583	0.94978	0.0215604
MIMAT0004911	hsa-miR-874-3p	1.15012	0.955523	1.38435	0.139166
MIMAT0004920	hsa-miR-541-3p	1.07478	0.786816	1.46813	0.650406
MIMAT0005583	hsa-miR-1228-3p	0.798962	0.552393	1.15559	0.233275
MIMAT0005875	hsa-miR-548j-5p	1.02637	0.676386	1.55743	0.902653
MIMAT0005919	hsa-miR-548o-3p	1.04107	0.75704	1.43166	0.80444
MIMAT0005929	hsa-miR-1275	0.940698	0.745842	1.18646	0.605703
MIMAT0005942	hsa-miR-1288-3p	0.911441	0.663701	1.25165	0.566662
MIMAT0005949	hsa-miR-664a-3p	1.18531	0.934399	1.5036	0.161256
MIMAT0011161	hsa-miR-2116-3p	1.1602	0.835368	1.61134	0.375281
MIMAT0014987	hsa-miR-548s	0.685519	0.454358	1.03429	0.0719695
MIMAT0014994	hsa-miR-3130-3p	1.00339	0.658425	1.5291	0.987429
MIMAT0015053	hsa-miR-3176	1.09112	0.771018	1.54411	0.62258
MIMAT0015077	hsa-miR-3193	0.802499	0.576068	1.11793	0.193309
MIMAT0016847	hsa-miR-378c	1.17045	0.929208	1.47433	0.181391
MIMAT0017987	hsa-miR-3610	1.07621	0.766721	1.51062	0.671176
MIMAT0017992	hsa-miR-3614-5p	0.836719	0.692892	1.0104	0.0639608
MIMAT0018101	hsa-miR-3677-3p	0.72571	0.616007	0.85495	0.000126041
MIMAT0018119	hsa-miR-3690	1.0744	0.729089	1.58327	0.716772
MIMAT0018191	hsa-miR-3917	0.65778	0.479573	0.902208	0.00936847
MIMAT0018197	hsa-miR-3922-3p	0.831523	0.577833	1.19659	0.320471
MIMAT0018356	hsa-miR-3940-3p	1.16032	0.841037	1.60082	0.365138
MIMAT0018975	hsa-miR-4453	0.839427	0.569906	1.23641	0.375671
MIMAT0019696	hsa-miR-4638-3p	0.982027	0.736186	1.30996	0.901816
MIMAT0019841	hsa-miR-4724-5p	0.870312	0.657292	1.15237	0.332144
MIMAT0019948	hsa-miR-4784	1.06876	0.836024	1.36628	0.595646
MIMAT0021017	hsa-miR-4999-5p	1.17807	0.83989	1.65242	0.342488
MIMAT0021020	hsa-miR-5000-3p	0.920407	0.712092	1.18966	0.526414
MIMAT0021021	hsa-miR-5001-5p	0.709877	0.459498	1.09669	0.122569
MIMAT0021083	hsa-miR-5091	1.10565	0.808698	1.51166	0.529091
MIMAT0022272	hsa-miR-664b-3p	1.30485	1.01976	1.66965	0.0343864
MIMAT0022287	hsa-miR-5586-5p	1.14038	0.897695	1.44867	0.281944
MIMAT0022496	hsa-miR-5703	0.737332	0.551595	0.985612	0.0396061
MIMAT0022500	hsa-miR-5706	0.842856	0.604078	1.17602	0.314439
MIMAT0022695	hsa-miR-212-5p	0.935894	0.621992	1.40821	0.750621
MIMAT0022721	hsa-miR-1247-3p	0.929014	0.854053	1.01056	0.0862836
MIMAT0022975	hsa-miR-3934-3p	0.812253	0.649349	1.01603	0.0686434
MIMAT0024598	hsa-miR-6125	0.763548	0.484737	1.20273	0.244539
MIMAT0025851	hsa-miR-6720-3p	0.95235	0.694863	1.30525	0.761458
MIMAT0027541	hsa-miR-6820-3p	0.881348	0.63082	1.23137	0.459173
MIMAT0027587	hsa-miR-6842-3p	0.929422	0.744262	1.16065	0.518477
MIMAT0030017	hsa-miR-7702	1.02808	0.847023	1.24783	0.779363
